# Supplementary material for: Endothelial cells regulate alveolar morphogenesis by constructing basement membranes acting as a scaffold for myofibroblasts
Source: Nat Commun. 2024 Mar 4;15:1622. doi: 10.1038/s41467-024-45910-y (PMC10912381; doi:10.1038/s41467-024-45910-y)
Supplement: Supplementary file 9 — Source Data [file 41467_2024_45910_MOESM9_ESM.xlsx]

## Sheet: Fig.1a, c, e
	Fig.1a	Probability of survival				Fig.1c	Lung volume (mm3)			Fig.1e	Mean linear intercept (mm)
		Dead on days elapsed	Rap1 f/f	Rap1iECKO		Genotype	Rap1 f/f (mm3)	Rap1iECKO (mm3)		Genotype	Rap1 f/f (µm)	Rap1iECKO (µm)
	Sub1	31	0			Sub1	357.58	304.28		Sub1	49.2647	80.5738
	Sub2	31	0			Sub2	393.26	323.68		Sub2	53.2456	72.8042
	Sub3	31	0			Sub3	390.93	326.87		Sub3	55.1631	71.6887
	Sub4	17		1		Sub4	402.54	261.38		Sub4	53.4148	80.371
	Sub5	17		1		Sub5	388.288	270.411		Sub5	50.9976	85.1984
	Sub6	24		1		Sub6	318.447	197.328		Sub6	47.3207	73.4321
	Sub7	25		1		Average	375.174	280.658		Sub7		77.0899
	Sub8	25		1		S.D.	31.698	48.9182		Sub8		110.556
	Sub9	31		1						Sub9		111.356
	Sub10	31		0						Average	51.5677	84.7855
	Sub11	31		0						S.D.	2.9264	5.46225
	Sub12	31	0
	Sub13	31	0
	Sub14	16		1
	Sub15	18		1
	Sub16	16		1
	Sub17	18		1
	Sub18	31	0
	Sub19	31	0
	Sub20	31	0
	Sub21	20		1
	Sub22	15		1
	Sub23	16		1
	Sub24	24		1
	Sub25	19		1
	Sub26	31	0
	Sub27	31	0
	Sub28	31	0
	Sub29	31	0
	Sub30	31	0
	Sub31	31	0
	Sub32	18		2
	Sub33	21		1
	Sub33	19		1
	Sub34	31	0
	Sub35	31	0
	Sub36	31	0
	Sub37	31	0
	Sub38	31	0
	Sub39	31	0
	Sub40	31	0
	Sub41	31	0
	Sub42	22		1

## Sheet: Fig. 2b, d, f, h, j, l
	Fig.2b
		Percentage of the cells (%)
	Genotype	Rap1f/f Pdgfrα(+)	Rap1iECKO Pdgfrα(+)	Rap1f/f Pdgfrα(+) SMA(+)	Rap1iECKO Pdgfrα(+) SMA(+)	Rap1f/f SMA(+)	Rap1iECKO SMA(+)
	Subject1	7.5	7.6	16.9	18.7	12.5	12.6
	Subject2	7.2	7.5	14.4	12.7	12.9	10.9
	Subject3	7.5	7.1	11.4	12.9	10.3	10.3
	Subject4	7.6	7.1	14	11.6	9.4	9.9
	Subject5	7.4	8.3	14.2	12.8	10.3	9.9
	Subject6	6.9		14.2		11.5
	Average	7.35	7.52	14.1833	13.74	11.15	10.72
	S.D.	0.258844	0.491935	1.74404	2.82188	1.37949	1.12783
	Fig.2d	Score of a-SMA bundles (A.U.)			Fig.2f	Mean intensity of pMLC in a-SMA area (A.U.)
	Genotype	Rap1f/f	Rap1iECKO		Genotype	Rap1f/f	Rap1iECKO
	Subject1	0.477083	0.359658		Subject1	58.039	42.891
	Subject2	0.377778	0.58016		Subject2	78.896	46.343
	Subject3	0.757996	0.225136		Subject3	62.797	42.646
	Subject4	0.583935	0.269618		Subject4	48.435	46.207
	Subject5	0.701266	0.375271		Subject5	73.389	51.011
	Subject6	0.707837	0.299346		Average	64.3112	45.8196
	Subject7	0.383353			S.D.	12.1327	3.39202
	Subject8	0.44499
	Average	0.55428	0.351532
	S.D.	0.153919	0.125148
	Fig.2h	Percentage of the cells (%)
	Genotype	Rap1f/f SMA+	Rap1iECKO SMA+	Rap1f/f Yap+	Rap1iECKO Yap+	Rap1f/f SMA+ Yap+	Rap1iECKO SMA+ Yap+
	Subject1	37.3324	27.8792	33.6461	30.6001	15.9517	12.3742
	Subject2	29.2002	26.881	27.9729	18.1029	11.003	7.68489
	Subject3	28.9794	11.2336	35.4532	5.11909	17.6695	1.63526
	Subject4	23.0809	25.6929	33.8381	21.4981	15.5091	5.05618
	Subject5	19.0198	20.1794	15.7137	22.0139	2.76157	9.90624
	Subject6	36.2867	28.0212	41.9924	23.0887	23.3568	8.26633
	Subject7		30.1701		14.3021		4.6753
	Subject8		24.2242		17.8111		3.26423
	Average	28.9833	24.2852	31.4361	19.067	14.3753	6.60783
	S.D.	7.17222	6.06434	8.91529	7.40208	6.95041	3.58747
	Fig.2j	Relative intensity of YAP normalized to b-actin (A.U.)			Fig.2l	Area of collagen gel (cm2)
	Genotype	Rap1f/f	Rap1iECKO		Genotype	Rap1 f/f	Rap1 iECKO	Rap1f/f Bleb	Rap1iECKO Bleb
	Subject1	1.26025	0.705711		Subject1	1.81161	1.795	1.998	1.947
	Subject2	0.862086	0.657229		Subject2	1.67428	1.581
	Subject3	0.877662	0.687717		Subject3	1.64971	1.574
	Subject4	1.17621	0.103392		Subject4	1.61533	1.491
	Subject5	1.29594	0.709448		Average	1.68773	1.61025	1.998	1.947
	Subject6	0.652075			S.D.	0.0860512	0.129773	0	0
	Average	1.0207	0.572699
	S.D.	0.260319	0.263161

## Sheet: Fig. 3c, f, g, I, j
	Fig.3c
		Line length in CD31(+) area (mm
		Col4		Laminin
	Genotype	Rap1f/f	Rap1 iECKO	Rap1f/f	Rap1 iECKO
	Subject1	9.00974	5.51409	8.92992	8.4051
	Subject2	8.11756	4.59682	9.21288	6.59887
	Subject3	7.64478	6.02607	7.82763	9.26867
	Subject4	7.67079	5.06565	9.99848	6.94981
	Average	8.11072	5.30066	8.99223	7.80561
	S.D.	0.637421	0.61166	0.898407	1.25014
	Fig.3f
		Relative intensity of Col4a1
	Genotype	Rap1f/f	Rap1iECKO
	Subject1	1.10146	0.691976
	Subject2	0.911553	0.58469
	Subject3	0.986991	0.541018
	Subject4	1.22164	0.214459
	Subject5	1.04112	0.178709
	Subject6	0.73976
	Average	1.00042	0.44217
	S.D.	0.165423	0.231166
	Fig.3g	Relative amount of mRNA (-fold)
		Col4a1		Col4a2		Rap1a		Rap1b
	Genotype	Rap1f/f	Rap1iECKO	Rap1f/f	Rap1iECKO	Rap1f/f	Rap1iECKO	Rap1f/f	Rap1iECKO
	Subject1	1.05888	1.05486	1.07773	1.01587	1.09891	0.49099	1.04485	0.626106
	Subject2	1.13454	1.20574	1.1026	1.17805	1.01646	0.551443	1.04166	0.727095
	Subject3	0.806572	1.20155	0.819666	1.11221	0.884635	0.638896	0.913493	0.858837
	Average	1	1.15405	1	1.10204	1	0.560443	1	0.737346
	S.D.	0.171732	0.085928	0.156668	0.0815671	0.108081	0.0743626	0.074934	0.116703
	Fig.3i
		Thickness of Elastin fibers (mm)
	Genotype	Rap1f/f	Rap1iECKO
	Subject1	5.67914	3.81975
	Subject2	7.4064	4.9554
	Subject3	6.71881	4.47285
	Average	6.60145	4.416
	S.D.	0.869593	0.569955
	Fig.3j
		Relative amount of Eln RNA (-fold)
	Genotype	Rap1f/f	Rap1iECKO
	Subject1	1	1.20273
	Subject2	1.35706	1.09209
	Subject3	0.888261	0.921344
	Average	1.08177	1.07206
	S.D.	0.244865	0.141761

## Sheet: Fig. 4b, c, e, g
	Fig.4b				Fig.4c
		Cell area (×103mm2)				Surface area of FAs and FCs regions (mm2)
		n= 90 cells /56 fields	n= 71 cells /53 fields			Rap1f/f: n= 58 cells /26 fields, Rap1iECKO: n=42 cells/26 fields
	Genotype	Rap1f/f	Rap1iECKO			0<X≤5		5<X≤10		10<X≤20		20<X
	Field1	8578.12	4691.76		Genotype	Rap1f/f	Rap1iECKO	Rap1f/f	Rap1iECKO	Rap1f/f	Rap1iECKO	Rap1f/f	Rap1iECKO
	Field2	8050.18	5937.75		Field1	11	25	139	21	134	18	47	6
	Field3	6791.73	2602.16		Field2	97	17	137	27	126	40	16	13
	Field4	2325.61	4162.51		Field3	50	20	65	40	56	30	26	10
	Field5	7746.8	4096.9		Field4	105	13	144	19	114	28	41	13
	Field6	6319.8	3463.46		Field5	94	89	139	101	104	87	39	32
	Field7	7901.65	3699.53		Field6	45	0	63	1	40	9	14	9
	Field8	5419.67	6207.55		Field7	163	13	132	20	131	19	26	4
	Field9	7107.39	4932.54		Field8	94	35	99	46	83	34	18	12
	Field10	12892.1	5212.58		Field9	118	20	148	36	94	14	18	14
	Field11	5706.14	3973.52		Field10	0	13	0	13	19	12	22	1
	Field12	4215.64	4844.21		Field11	70	38	106	39	137	37	16	30
	Field13	6708.17	3098.1		Field12	25	15	37	32	37	16	10	6
	Field14	4932.54	2729.88		Field13	123	10	220	25	206	18	68	10
	Field15	5212.58	2190.03		Field14	115	21	133	37	104	37	30	18
	Field16	3973.52	2887.28		Field15	70	37	114	57	75	26	49	10
	Field17	3056.1	4649.98		Field16	24	17	38	23	42	18	10	9
	Field18	3472.11	4269.6		Field17	39	21	67	14	48	30	21	7
	Field19	2729.93	2794.83		Field18	110	13	165	16	117	8	37	3
	Field20	3894.56	5696.42		Field19	30	6	60	11	49	10	15	3
	Field21	4741.55	3762.03		Field20	17	7	24	6	38	13	13	4
	Field22	3653.5	3056.1		Field21	22	21	36	26	50	18	21	6
	Field23	2976.52	3472.11		Field22	23	0	31	0	41	21	24	21
	Field24	3949.33	2729.93		Field23	8	6	17	11	20	13	11	4
	Field25	5095.64	3894.56		Field24	15	0	13	6	25	17	14	8
	Field26	7745.4	4741.55		Field25	46	11	59	20	43	17	29	5
	Field27	11291.5	3653.5		Field26	4	31	25	37	68	23	17	10
	Field28	5831.23	2976.52
	Field29	10825.8	3949.33
	Field30	6635.26	5095.64
	Field31	3387.95	2726.59
	Field32	5388.41	2645.21
	Field33	11847.7	11228.4
	Field34	10370.8	1869.53
	Field35	11054.7	2747.33
	Field36	6365.23	1839.2
	Field37	7731.78	4675.05
	Field38	6244.45	5673.6
	Field39	3760.33	5793.4
	Field40	10838.9	4969.83
	Field41	18210.1	4479.14
	Field42	4904.9	2401.77
	Field43	12121.8	4283.37
	Field44	3645	7834.01
	Field45	9625.4	6327.18
	Field46	7951.5	2420.23
	Field47	4826.79	3840.6
	Field48	5534.97	6202.44
	Field49	4728.36	3967.44
	Field50	10909.7	3697.68
	Field51	5303.57	2454.28
	Field52	9832.14	3980.35
	Field53	13011.6	2307.38
	Field54	6817.11
	Field55	4312.7
	Field56	12579.9
	Average	6983.67	4110.11
	S.D.	3327.17	1646.78
	Fig.4e	Number of activated integrin b1(+) FAs and FCs/cell			Fig.4g
		n=32 cells/23 fields	n=29 cells /24 fields			Ratios of activated /total Integrin b1 (A.U.)
	Genotype	Rap1f/f	Rap1iECKO		Genotype	Rap1iECHet;mTmG	Rap1iECKO;mTmG
	Field1	112.5	19		ROI1	0.441882	0.320931
	Field2	40	17		ROI2	0.448	0.546715
	Field3	67	36		ROI3	0.301046	0.385886
	Field4	50	13.5		ROI4	0.296708	0.514994
	Field5	25	23		ROI5	0.366473	0.592546
	Field6	112	9		ROI6	0.526251	0.495632
	Field7	128	51		ROI7	0.449689	0.603726
	Field8	37.3333	32		ROI8	0.45379	0.51883
	Field9	40.5	11		ROI9	0.20727	0.47062
	Field10	83	6.5		ROI10	0.459561	0.252284
	Field11	33	29		ROI11	0.441416	0.269729
	Field12	66	14		ROI12	0.380782	0.320746
	Field13	68	13		ROI13	0.685433	0.369203
	Field14	37	22		ROI14	0.633325	0.245031
	Field15	42	18		ROI15	0.326246	0.247868
	Field16	60	14		ROI16	0.400545	0.277832
	Field17	58.5	31		ROI17	0.36051	0.240485
	Field18	50	35		ROI18	0.458602	0.240091
	Field19	35	13		ROI19	0.488738	0.373318
	Field20	123	12		ROI20	0.370695	0.533617
	Field21	63	11.5		ROI21	0.538493	0.413902
	Field22	40	11		ROI22	0.307765	0.288331
	Field23	123	12		ROI23	0.393922	0.278686
	Field24		4		ROI24	0.629641	0.252218
	Average	64.9493	19.0625		ROI25	0.297778	0.264181
	S.D.	32.6651	11.2823		ROI26	0.506738	0.337648
					ROI27	0.429837	0.315072
					ROI28	0.193666	0.259685
					ROI29	0.218782	0.237833
					ROI30	0.245402	0.228286
					ROI31	0.312236	0.350798
					ROI32	0.222767	0.203539
					ROI33	0.285685	0.30323
					ROI34	0.403899	0.291755
					ROI35	0.271263	0.280133
					ROI36	0.281639	0.229474
					ROI37	0.289811	0.207998
					ROI38	0.287325	0.274909
					ROI39	0.31113	0.261142
					ROI40	0.416804	0.312569
					ROI41	0.268915	0.471985
					ROI42	0.223035	0.427551
					ROI43	0.288802	0.150558
					ROI44	0.289709	0.229521
					ROI45	0.349911	0.327123
					ROI46	0.351227	0.25223
					ROI47	0.387159	0.259244
					ROI48	0.316308	0.281363
					ROI49	0.715911	0.261353
					ROI50	0.260383	0.230466
					ROI51	0.255764	0.255467
					ROI52	0.226397	0.253997
					ROI53	0.219901	0.271997
					ROI54	0.197416	0.484666
					ROI55	0.106654	0.368298
					ROI56	0.309339	0.390646
					ROI57	0.25062	0.189799
					ROI58	0.264912	0.546306
					ROI59	0.181473	0.143075
					ROI60	0.261631	0.530062
					ROI61	0.330474	0.348032
					ROI62	0.206567	0.381844
					ROI63	0.299466	0.378484
					ROI64	0.238761	0.492037
					ROI65	0.150245	0.429553
					ROI66	0.179615	0.393889
					ROI67	0.379784	0.384272
					ROI68	0.378367	0.36622
					ROI69	0.325389	0.431411
					ROI70	0.311173	0.48993
					ROI71	0.577084	0.269044
					ROI72	0.482152	0.291343
					ROI73	0.424521	0.281705
					ROI74	0.225259	0.250993
					ROI75	0.312236	0.318721
					ROI76	0.20264	0.439742
					ROI77	0.441905	0.266569
					ROI78	0.247543	0.38353
					ROI79	0.282949	0.350607
					ROI80	0.312615	0.246071
					ROI81	0.328475	0.388547
					ROI82	0.46211	0.214244
					ROI83	0.56732	0.397975
					ROI84	0.323042	0.181935
					ROI85	0.308623	0.319739
					ROI86	0.282696	0.459504
					ROI87	0.301106	0.352393
					ROI88	0.264635	0.219813
					ROI89	0.210257	0.338228
					ROI90	0.528672	0.418243
					ROI91	0.333313	0.388783
					ROI92	0.38897	0.301221
					ROI93	0.280722	0.389885
					ROI94	0.318373	0.286128
					ROI95	0.268077	0.254849
					ROI96	0.41227	0.288119
					ROI97	0.289308	0.347099
					ROI98	0.291535	0.404479
					ROI99	0.306254	0.468229
					ROI100	0.284743	0.375259
					ROI101	0.258511	0.365046
					ROI102	0.159117	0.359678
					ROI103	0.397293	0.348486
					ROI104	0.418521	0.468067
					ROI105	0.322976	0.456741
					ROI106	0.383288	0.438444
					ROI107	0.329326	0.684697
					ROI108	0.247035	0.344222
					ROI109	0.28194	0.401827
					ROI110	0.299566	0.346625
					ROI111	0.277376	0.49526
					ROI112	0.24891	0.440045
					ROI113	0.3313	0.183194
					ROI114	0.326229	0.174411
					ROI115	0.474544	0.412101
					ROI116	0.280415	0.275916
					ROI117	0.309908	0.355374
					ROI118	0.22849	0.277208
					ROI119	0.272818	0.399576
					ROI120	0.276802	0.381941
					ROI121	0.688552	0.481467
					ROI122	0.525842	0.119608
					ROI123	0.414362	0.316771
					ROI124	0.319649	0.416634
					ROI125	0.96957	0.345618
					ROI126	0.785893	0.606828
					ROI127	0.719947	0.354212
					ROI128	0.907778	0.478537
					ROI129	0.504896	0.578825
					ROI130	0.11603	0.262324
					ROI131	0.235913	0.450396
					ROI132	0.346576	0.23032
					ROI133	0.445116	0.261163
					ROI134	0.491042	0.105625
					ROI135	0.536862	0.30288
					ROI136	0.613964	0.398201
					ROI137	0.370292	0.494058
					ROI138	0.403983	0.429481
					ROI139	0.443497	0.227685
					ROI140	0.459788	0.297953
					ROI141	0.630825	0.294662
					ROI142	0.371844	0.390513
					ROI143	0.515071	0.350742
					ROI144	0.391638	0.354445
					ROI145	0.409998	0.323263
					ROI146	0.445317	0.434342
					ROI147	0.508268	0.369376
					ROI148	0.367022	0.388456
					ROI149	0.476216	0.343644
					ROI150	0.448617	0.36978
					ROI151	0.501812	0.36268
					ROI152	0.636229	0.249964
					ROI153	0.479376	0.298462
					ROI154	0.433363	0.392429
					ROI155	0.452542	0.31628
					ROI156	0.952735	0.29975
					ROI157	0.517582	0.501614
					ROI158	0.473063	0.43192
					ROI159	0.656196	0.5694
					ROI160	0.49119	0.408144
					ROI161	0.318618	0.422259
					ROI162	0.477798	0.37269
					ROI163	0.805061	0.582245
					ROI164	0.907659	0.3663
					ROI165	0.528026	0.314341
					ROI166	0.529501	0.408421
					ROI167	0.415351	0.452542
					ROI168	0.395908	0.338713
					ROI169	0.515031	0.546676
					ROI170	0.736338	0.137035
					ROI171	0.437755	0.322373
					ROI172	0.664188	0.211313
					ROI173	0.274997	0.393378
					ROI174	0.437316	0.187433
					ROI175	0.648709	0.342955
					ROI176	0.565151	0.300499
					ROI177	0.563113	0.506943
					ROI178	0.427627	0.412898
					ROI179	0.305265	0.313591
					ROI180	0.351264	0.490356
					ROI181	0.529807	0.575144
					ROI182	0.3735	0.384572
					ROI183	0.254042	0.595788
					ROI184	0.476149	0.345975
					ROI185	0.567274	0.517378
					ROI186	0.471457	0.623162
					ROI187	0.543594	0.799326
					ROI188	0.382275	0.331265
					ROI189	0.426139	0.514715
					ROI190	0.546836	0.626506
					ROI191	0.731637	0.367595
					ROI192	0.555426
					ROI193	0.386872
					ROI194	0.433452
					ROI195	0.450644
					ROI196	0.317343
					ROI197	0.426272
					ROI198	0.63456
					ROI199	0.505593
					ROI200	0.27475
					ROI201	0.549261
					ROI202	0.67083
					ROI203	0.700474
					ROI204	0.349836
					ROI205	0.241501
					ROI206	0.156852
					ROI207	0.393246
					ROI208	0.440518
					ROI209	0.359438
					ROI210	0.209017
					ROI211	0.210925
					ROI212	0.435313
					ROI213	0.325212
					ROI214	0.345086
					ROI215	0.306016
					ROI216	0.388519
					ROI217	0.521492
					ROI218	0.416845
					ROI219	0.608446
					ROI220	0.41194
					ROI221	0.176583
					ROI222	0.434055
					ROI223	0.874631
					ROI224	0.272119
					ROI225	0.322337
					ROI226	0.305944
					ROI227	0.265881
					ROI228	0.428002
					ROI229	0.507248
					ROI230	0.575907
					ROI231	0.440456
					ROI232	0.609433
					ROI233	0.384247
					ROI234	0.602207
					ROI235	0.782706
					ROI236	0.424953
					ROI237	0.798346
					ROI238	0.418168
					ROI239	0.353273
					ROI240	0.684978
					ROI241	0.38069
					ROI242	0.333433
					ROI243	0.640047
					ROI244	0.283151
					ROI245	0.284247
					ROI246	0.318682
					ROI247	0.394767
					ROI248	0.308432
					ROI249	0.133593
					ROI250	0.29307
					ROI251	0.313495
					ROI252	0.401947
					ROI253	0.381831
					ROI254	0.396906
					ROI255	0.403731
					ROI256	0.415144
					ROI257	0.432706
					ROI258	0.359923
					ROI259	0.248548
					ROI260	0.371951
					ROI261	0.594735
					ROI262	0.334774
					ROI263	0.487521
					ROI264	0.181161
					ROI265	0.459053
					ROI266	0.619246
					ROI267	0.434157
					ROI268	0.436414
					ROI269	0.28785
					ROI270	0.690563
					ROI271	0.070154
					ROI272	0.784274
					ROI273	0.62886
					ROI274	0.344175
					ROI275	0.545005
					ROI276	0.432678
					ROI277	0.521922
					ROI278	0.37817
					ROI279	0.381527
					ROI280	0.215182
					ROI281	0.838751
					ROI282	0.520925
					ROI283	1.04277
					ROI284	0.284918
					ROI285	0.327556
					ROI286	0.245266
					ROI287	0.290176
					ROI288	0.381122
					ROI289	0.516778
					ROI290	0.651476
					ROI291	0.722678
					ROI292	0.365496
					ROI293	0.671869
					ROI294	0.670008
					ROI295	0.544204
					ROI296	0.420375
					ROI297	0.416478
					ROI298	0.485906
					ROI299	0.810038
					ROI300	0.382674
					ROI301	0.376051
					ROI302	0.627017
					ROI303	0.192801
					ROI304	0.759968
					ROI305	0.557444
					ROI306	0.68179
					ROI307	0.344788
					ROI308	0.352269
					ROI309	0.518106
					ROI310	0.0541527
					ROI311	0.375679
					ROI312	0.220439
					ROI313	0.332442
					ROI314	0.198169
					ROI315	0.219873
					ROI316	0.163972
					ROI317	0.212887
					ROI318	0.324189
					ROI319	0.656844
					ROI320	0.716605
					ROI321	0.473701
					ROI322	0.524983
					ROI323	0.449615
					ROI324	0.823043
					ROI325	0.213202
					ROI326	0.49244
					ROI327	0.607444
					ROI328	0.232958
					ROI329	0.311565
					ROI330	0.465619
					ROI331	0.650711
					ROI332	1.42817
					ROI333	0.621849
					ROI334	0.376209
					ROI335	0.788306
					ROI336	1.02861
					ROI337	0.479446
					ROI338	0.850439
					ROI339	0.852577
					ROI340	1.01709
					ROI341	0.557714
					ROI342	0.301625
					ROI343	0.305468
					ROI344	0.466865
					ROI345	0.27998
					ROI346	0.314431
					ROI347	0.201793
					ROI348	0.348373
					ROI349	0.594766
					ROI350	0.339145
					ROI351	0.222182
					ROI352	0.34522
					ROI353	0.298875
					ROI354	0.259123
					ROI355	0.407532
					ROI356	0.757958
					ROI357	0.84235
					ROI358	0.516971
					ROI359	0.263611
					ROI360	0.405761
					ROI361	0.294812
					ROI362	0.32801
					ROI363	0.409088
					ROI364	0.550833
					ROI365	0.503849
					ROI366	0.270663
					ROI367	0.497193
					ROI368	0.945484
					ROI369	0.382626
					ROI370	0.790894
					ROI371	0.635035
					ROI372	0.453087
					ROI373	0.427453
					ROI374	0.237581
					ROI375	0.294023
					ROI376	0.38285
					ROI377	0.242177
					ROI378	0.22396
					ROI379	0.157561
					ROI380	0.364253
					ROI381	0.575882
					ROI382	0.33888
					ROI383	0.197227
					ROI384	0.354059
					ROI385	0.287865
					ROI386	0.299521
					ROI387	0.263449
					ROI388	0.386871
					ROI389	0.972149
					ROI390	0.286293
					ROI391	0.588665
					ROI392	0.320879
					ROI393	0.246155
					ROI394	0.20907
					ROI395	0.331658
					ROI396	0.374342
					ROI397	0.377226
					ROI398	0.24605
					ROI399	0.500251
					ROI400	1.6415
					ROI401	0.100217
					ROI402	0.359258
					ROI403	0.401349
					ROI404	0.245469
					ROI405	0.343957
					ROI406	0.141626
					ROI407	0.181142
					ROI408	0.414303
					ROI409	0.105583
					ROI410	0.240673
					ROI411	0.143003
					ROI412	0.274398
					ROI413	0.464327
					ROI414	0.289145
					ROI415	0.251596
					ROI416	0.469311
					ROI417	0.51834
					ROI418	0.26718
					ROI419	0.445403
					ROI420	0.25269
					ROI421	0.379392
					ROI422	0.387929
					ROI423	0.607779
					ROI424	0.470145
					ROI425	1.18839
					ROI426	0.285275
					ROI427	0.41834
					ROI428	0.292728
					ROI429	0.327132
					ROI430	0.312445
					ROI431	0.268153
					ROI432	0.302341
					ROI433	0.366854
					ROI434	0.310921
					ROI435	0.386532
					ROI436	0.280295
					ROI437	0.377493
					ROI438	0.167737
					ROI439	0.109057
					ROI440	0.227993
					ROI441	0.174039
					ROI442	0.220336
					ROI443	0.250776
					ROI444	0.275127
					ROI445	0.466575
					ROI446	0.28064
					ROI447	0.332092
					ROI448	0.294814
					ROI449	0.322107
					ROI450	0.32992
					ROI451	0.230084
					ROI452	0.169633
					ROI453	0.297164
					ROI454	0.288533
					ROI455	0.487924
					ROI456	0.183197
					ROI457	0.639137
					ROI458	0.354825
					ROI459	0.376667
					ROI460	0.721814

## Sheet: Fig. 5b, d, f, h
	Fig.5b
	Col4a1 region/cell area (%)				Fig.5f
	Genotype	Rap1f/f	Rap1iECKO		Intensities of COL4A1/b-ACTIN (-fold)
	Field1	6.407	3.892		Supernatant			Whole cell lysate
	Field2	15.01	1.048		Control	Rap1_KD #1	Rap1_KD#2	Control	Rap1_KD #1	Rap1_KD#2
	Field3	15.15	1.694		1	0.555815	0.98321	1	0.742888	1.41473
	Field4	16.23	0.483		1	1.73126	0.896825	1	1.02472	1.0751
	Field5	35.9	0.851		1	1.17586	1.02958	1	1.16652	0.749043
	Field6	31.53	3.317
	Field7	3.409	0.666
	Field8	4.802	4.249
	Field9	0.764	0.575
	Field10	2.821	2.539
	Field11	18.59	2.835
	Field12	4.383	0.336
	Field13	13.97	3.605
	Field14	34.33	0.353
	Field15	18.01	9.144
	Field16	3.622	4.987
	Field17	4.955	3.818
	Field18	8.873	11.3
	Field19	8.625	2.706
	Field20	7.446	0.336
	Field21	4.951	41.77
	Field22	1.204	1.295
	Field23	1.2	5.248
	Field24	1.705	0.812
	Field25	2.302	4.929
	Field26	3.714	1.466
	Field27	10.76	2.35
	Field28	1.884	1.671
	Field29	11.88	0.39
	Field30	11.43	9.576
	Fig.5d								Fig.5h
	Area of deposited COL4A1/cell (mm2)								Coverage of vascular cord with COL4A1 (%)
		Control		Rap1_KD #1		Rap1_KD#2				Control		Rap1_KD #1		Rap1_KD#2
		Minus	0.5 mM MnCl2	Minus	0.5 mM MnCl2	Minus	0.5 mM MnCl2			Minus	0.5 mM MnCl2	Minus	0.5 mM MnCl2	Minus	0.5 mM MnCl2
	Field1	127.232	1162.66	0.104	194.604	0.00133	13.7932		Field1	30.3624	33.499	8.50331	10.2716	10.6494	12.8964
	Field2	132.242	361.75	1.18857	84.2898	0.17038	375.833		Field2	16.5327	33.5583	0.571588	18.3968	11.3319	15.8757
	Field3	311.886	58.8895	0.57775	9.63511	0.4438	15.8087		Field3	24.5708	38.0855	0.215468	11.8532	14.5242	20.9574
	Field4	258.37	216.19	0.2404	198.415	0.335	184.527		Field4	23.8927	26.3489	4.51195	11.315	6.43188	37.4294
	Field5	159.797	225.62	0.47375	71.897	0.055	26.6713		Field5	26.0977	57.114	6.50706	6.98143	4.74104	29.4948
	Field6	187.065	58.3502	1.77192	144.936	2.72725	124.435		Field6	41.9999	29.7008	3.45353	7.87077	18.9134	33.339
	Field7	348.414	895.431	4.1416	73.3169	5.778	216.236		Field7	48.423	47.0561	11.1684	26.4442	9.41381	22.6845
	Field8	251.552	1149.04	25.2198	342.53	2.755	502.225		Field8	23.0046	28.1608	18.536	22.6572	20.3016	26.9273
	Field9	316.705	719.186	13.066	208.372	132.648	14.5051		Field9	18.2436		6.90082	23.3686	14.4615	37.5305
	Field10	457.785	253.601	100.057	316.413	71.9643	150.136		Field10	27.4735		3.72032	32.2109	16.7976
	Field11	701.266	259.151	174.912	99.6989	63.7277	178.749		Field11			21.8649	30.1228
	Field12	209.356	724.961	41.3706	89.0832	53.7124	204.195
	Field13	176.169	725.765	41.3706	964.389	53.7124	4.553
	Field14	86.6504	101.63	5.30425	561.146	9.21	12.496
	Field15	84.9445	182.243	9.892	124.828	6.32614	104.836
	Field16		149.566	20.3078	463.874	2.14689	67.4257
	Field17		203.833	7.58075	46.2344	22.206	167.99
	Field18		27.565	27.9193	150.062	3.4205	24.8517
	Field19		91.3389	1.78733	79.0697	8.0315	172.878
	Field20		273.739	4.66867	527.356	148.971	508.327
	Field21			0.71115		15.1153
	Field22			0.3698		11.4405
	Field23			14.9634		17.4958

## Sheet: Fig.6b, e, g
	Fig.6b
		Mean linear intercept (mm)
		Itgb1f/f	Itgb1iECKO
	Field1	55.2263	83.0622
	Field2	64.881	107.103
	Field3	70.0194	121.825
	Field4	55.504	108.79
	Field5	59.0348	90.0481
	Field6	64.537	113.155
	Average	61.5337	103.997
	S.D.	5.9096	14.6094
	Fig.6b
		Mean intensity of pMLC in a-SMA area (A.U.)
		Itgb1f/f	Itgb1iECKO
	Field1	92.1557	64.21
	Field2	85.4447	56.1292
	Field3	78.3745	46.5214
	Field4	75.6237	20.0651
	Field5	65.115	51.3745
	Field6	65.5732	50.4563
	Average	77.0478	48.1261
	S.D.	10.7387	15.0248
	Fig.6g	Percentage of the cells (%)
	Genotype	Itgb11f/f SMA+	Itgb1iECKO SMA+	Itgb1f/f Yap+	Itgb1iECKO Yap+	Itgb1f/f SMA+ Yap+	Itgb1iECKO SMA+ Yap+
	Subject1	27.1895	23.2143	37.1242	26.7857	16.6013	8.73016
	Subject2	24.5763	23.1537	51.1864	25.1497	20.8475	7.18563
	Subject3	27.5641	20.2934	40.0641	20.2934	12.9808	8.06846
	Subject4	30.3279	24.778	40.2664	26.1989	12.9098	7.19361
	Subject5	31.6327	33.1853	48.4694	40.5105	22.3214	8.10211
	Subject6	24.6817	21.2851	32.811	29.8527	19.001	7.89826
	Average	27.662	24.3183	41.6536	28.1318	17.4436	7.86304
	S.D.	2.88131	4.62192	6.93525	6.81287	3.97457	0.593214

## Sheet: Fig. 7c
	Fig.7c	Line length in Isolectin B4(+) area (mm)
		Col4		Laminin
	Genotype	Itgb1f/f	Itgb1 iECKO	Itgb1f/f	Itgb1iECKO
	Subject1	7.87727	7.4014	6.99993	6.94639
	Subject2	9.93241	5.72666	7.67215	5.04103
	Subject3	10.5929	4.91265	9.3049	6.4687
	Average	9.46751	6.01357	7.99233	6.15204
	S.D.	1.41623	1.26894	1.18537	0.991364

## Sheet: Supple. Fig. 1b, c, e, j, l, m
	Supple. Fig.1b
		Relative amount of mRNA (-fold)
	Target	Pecam1				Elastin
	Cell type	CD31(+)		PDGFRa(+)		EC		PDGFRa(+)
	Genotype	Rap1f/f	Rap1iECKO	Rap1f/f	Rap1iECKO	Rap1f/f	Rap1iECKO	Rap1f/f	Rap1iECKO
	Subject1	1.13943	1.3394	0.0798832	0.23159	0.255729	0.454849	0.945643	1.60267
	Subject2	1.11976	1.04294	0.0835651	0.0781516	0.220597	0.235921	0.683985	1.84549
	Subject3	0.963308	0.971244	0.0492168	0.121592	0.26723	0.226928	1.058	1.30794
	Subject4	0.777507	0.780859	0.0439069	0.0876553	0.244269	0.266886	1.31236	1.95765
	Average	1	1.03361	0.064143	0.129747	0.246956	0.296146	0.999998	1.67844
	S.D.	0.16796	0.231923	0.0204716	0.0704089	0.0199167	0.107177	0.260611	0.288022
	Supple. Fig.1c
		Relative amount of mRNA (-fold)
	Target	Rap1a				Rap1b
	Cell type	CD31(+)		PDGFRa(+)		EC		PDGFRa(+)
	Genotype	Rap1f/f	Rap1iECKO	Rap1f/f	Rap1iECKO	Rap1f/f	Rap1iECKO	Rap1f/f	Rap1iECKO
	Subject1	1.3548	0.0528	0.2165	0.2744	1.1278	0.1047	0.4051	0.4225
	Subject2	1.0906	0.0434	0.2198	0.2959	1.136	0.0834	0.3056	0.4501
	Subject3	0.8758	0.0626	0.1942	0.216	0.8803	0.1125	0.3239	0.2223
	Subject4	0.6788	0.0862	0.1807	0.1368	0.856	0.1679	0.26	0.2572
	Average	1	0.06125	0.2028	0.230775	1.00002	0.117125	0.32365	0.338025
	S.D.	0.290222	0.0183879	0.0186106	0.0711665	0.152636	0.036015	0.0605841	0.114923
	Supple. Fig.1e
		Body weight (g)
	Genotype	Rap1f/f							Rap1iECKO
	Subject number	#1	#2	#3	#4	#5	#6	#7	#1	#2	#3	#4	#5	#6	#7
	Postnatal days 0	1.3	1.6	1.7	1.3	1.4	1.3	1.5	1.5	1.4	1.4	1.2	1.5	1.3	1.2
	Postnatal days 2	1.5	1.6	1.9	1.6	1.8	1.8	1.4	1.7	1.3	1.8	1.8	1.4	1.5	1.5
	Postnatal days 4	2.1	2.1	2.4	2.3	2.4	1.8	1.4	2.3	1.8	2.1	2.1	2	2.6	1.8
	Postnatal days 8	3.2	3.3	3.6	3.1	3.4	3.4	2.8	3.5	2.6	2.9	3.2	2.9	3.7	3
	Postnatal days 14	4.3	4.6	4.9	4.3	5.1	5.8	4.9	4.5	Dead	3	5.1	4	5	4.6
	Supple. Fig.1j	Percentage of ERG(+) cells (%)			Supple. Fig.1l	Percentage of PHH3(+) cells			Supple. Fig.1m	Percentage of Cleaved-caspase3(+) cells
	Genotype	Rap1f/f	Rap1iECKO		Genotype	Rap1f/f	Rap1iECKO		Genotype	Rap1f/f	Rap1iECKO
	Subject1	46.9583	40.5612		Subject1	0.75188	0.255102		Subject1	0.139082	0.0789266
	Subject2	27.8927	33.124		Subject2	0.536398	0.706436		Subject2	0.16116	0.231125
	Subject3	53.5897	36.9007		Subject3	0.576923	0.941781		Subject3	0.189394	0.403769
	Subject4	35.7689	37.5309		Subject4	0.764656	0.576132		Subject4	0	0.215672
	Subject5	39.0932	48.0226		Subject5	0.342173	0.564972		Subject5	0.162075	0.139276
	Average	40.6606	39.2279		Average	0.594406	0.608885		Average	0.130342	0.213754
	S.D.	9.95274	5.58296		S.D.	0.173979	0.249249		S.D.	0.0750155	0.122614

## Sheet: Supple. Fig. 2e
	Supple. Fig.2e
		Averaage intensities of YAP /fields (A.U.)
		Rap1f/f		Rap1iECKO
		Nuclei	Cytosol	Nuclei	Cytosol
	Field1	22.5	7	26.31	7.86
	Field2	23.29	4.78	24.67	4.04
	Field3	19.33	5.63	20.51	4.53
	Field4	24.25	6.76	23.87	6.13
	Field5	22.44	7.94	22.83	6.02
	Field6	24.26	5.54	22	0.74
	Field7	27.1	7.4	23.33	7.45
	Field8	24.08	4.19	22.66	6.38
	Field9	25.75	6.48	22.12	5.27
	Field10	25.24	7.05	20.29	5.93
	Field11	23.21	5.79	20.57	5.45
	Field12	21.18	6.02	23.32	5.9
	Field13			20.01	5.49
	Field14			20.15	1.84
	Field15			21.35	6.8
	Field16			19.8	5.91
	Field17			17.07	4.72
	Field18			28.14	5.66

## Sheet: Supple. Fig. 3f
	Fig.3f
		Line length in mGFP(+) area (mm)
	Genotype	Rap1iECHet;mTmG	Rap1iECKO;mTmG
	Field1	4.36775	4.43343
	Field2	4.20809	3.85776
	Field3	4.4866	3.75104
	Field4	5.05731	4.03745
	Field5	4.83929	3.90632
	Field6	4.72469	4.15051
	Field7	5.21214	3.90784
	Field8	4.27353	3.7894
	Field9	4.1267	3.63868
	Field10	3.87095	3.63871
	Field11	4.40147	4.14798
	Field12	4.2801	4.37691
	Field13	4.36574	3.33767
	Field14	5.46653
	Field15	4.24204
	Average	4.52819	3.92105
	S.D.	0.44219	0.308012

[truncated: 2 more sheets: Supple. Fig. 4a, b, d, f, I, j,, Supple. Fig. 5a, b]
